# Supplementary material for: Microbial epidemiology and antimicrobial resistance patterns of wound infection in Ethiopia: a meta-analysis of laboratory-based cross-sectional studies
Source: BMC Pharmacol Toxicol. 2019 May 30;20:35. doi: 10.1186/s40360-019-0315-9 (PMC6543595; doi:10.1186/s40360-019-0315-9)
Supplement: Supplementary file 2 — Table S2. Data abstraction format with crude data: The table presented the ways of data collection (study characteristics and outcome measures) in Microsoft excel format. (XLSX 38 kb) [file 40360_2019_315_MOESM2_ESM.xlsx]

## Sheet: Prevalence
Author	Year	Study	Study Design	Population	Type of wound samples	Wound samples	Culture+	ISO	Bacterial Category	Bacterial isolates	# isolates	Prevalence
	(pub)	Area
Abraham and Wamisho	2009	Tikur Anbesa, AA	CS	Fracture patiets	Open fracture wound	200	196	162	G+Ve	S. aureus	24
										CoNS	12
									G-Ve	E. coli	17
										P. aeroginosa	16
										K. pneumoniae	12
										Proteus spp	6
Alebachew et al	2012	Yekatit 12	CS	Burn patients	Burn wound pus sample	114	95	114	G+Ve	S. aureus	66
Asres et al	2017	Tikur Anbesa, AA	CS	Postoperative wound infections	Wound swabs	197	149	168	G+Ve	S. aureus	56
										CoNS	19
									G-Ve	E. coli	24
										K. pneumoniae	15
										P. aeroginosa	8
										Proteus spp	2
Azene et al	2011	Dessie regional laboratory	CS ®	Patinets with any wound	Wound swabs	599	422	500	G+Ve	S. aureus	208
										CoNS	9
									G-Ve	E. coli	82
										P. aeroginosa	92
										Proteus spp	55
										K. pneumoniae	12
Bitew et al	2018	Arsho advanced medical lab	CS	Patients with wound	Wound specimens	366	271	271	G+Ve	S. aureus	110
										CoNS	11
										S. pyogens	5
									G-Ve	E. coli	49
										P. aeroginosa	14
										K. pneumoniae	12
										Proteus spp	7
Kiflie et al	2018	UoG teaching hospital	CS	Patients with wound	Wound swabs	107	90	101	G+Ve	S. aureus	42
										CoNS	13
										S. pyogens	2
									G-Ve	E. coli	20
										K. pneumoniae	14
										P. aeroginosa	1
										Proteus spp	1
Desalegn et al	2014	Hawassa TRH	CS	Patients with post surgical wound	Pus samples	194	138	177	G+Ve	S. aureus	66
										CoNS	6
									G-Ve	E. coli	45
										P. aeroginosa	18
										K. pneumoniae	24
										Proteus spp	18
Dessie et al	2016	St. Paul and Yekatit 12 RH	CS	Patients with surgery	Wound speciemens	107	90	104	G+Ve	S. aureus	19
										CoNS	4
									G-Ve	E. coli	24
										K. pneumoniae	10
										P. aeroginosa	6
										Proteus spp	1
Gelaw et al	2014	UoG teaching hospital	CS	Patients with post surgical infections		142	42	49	G+Ve	S. aureus	11
										CoNS	4
									G-Ve	E. coli	6
										P. aeroginosa	3
										K. pneumoniae	10
										Proteus spp	9
Godebo et al	2013	JUSH	CS	Out/inpatients with wound	Wound swabs	322	310	384	G+Ve	S. aureus	73
										coNS	14
									G-Ve	E. coli	30
										P. aeroginosa	74
										K. pneumoniae	46
										Proteus spp	107
Guta et al	2014	HUTRH	CS	Patients with post surgical infections	Wound swabs	100	92	177	G+Ve	S. aureus	45
										CoNS	26
									G-Ve	E. coli	30
										P. aeroginosa	16
										K. pneumoniae	32
										Proteus spp	12
Hailu et al	2016	Bahir Dar RHRL	CS/R	Patients with wounds	Wound swabs	380	234	234	G+Ve	S. aureus	100
										S. pyogens	23
									G-Ve	E. coli	33
										K. pneumoniae	20
										P. aeroginosa	26
										Proteus spp	22
Kahsay et al	2014	Debre Markos RH	CS	Surgical patients	Wound swabs	184	73	184	G+Ve	S. aureus	73
Lema et al	2012	Alert, Gambo and Kuyera Hos	CS	Patients with leprosy	Aspirated wound	245	222	298	G+Ve	S. aureus	68
										CoNS	18
									G-Ve	E. coli	14
										P. aeroginosa	7
										K. pneumoniae	2
										Proteus spp	47
Mama et al	2014	JUSH	CS	Patients with wounds	Wound swabs	150	131	145	G+Ve	S. aureus	47
										CoNS	21
									G-Ve	E. coli	29
										K. pneumoniae	14
										P. aeroginosa	11
										Proteus spp	23
Mengesha et al	2014	Ayder TRH	CS	Patients with post surgical infections	Wound swabs	128	96	123	G+Ve	S. aureus	40
										CoNS	18
									G-Ve	E. coli	6
										K. pneumoniae	29
										P. aeroginosa	11
										Proteus spp	15
Mohammed et al	2014	UoG RH	CS	Patients with wounds	Wound swabs	137	115	136	G+Ve	S. aureus	39
										CoNS	17
									G-Ve	E. coli	8
										K. pneumoniae	17
										P. aeroginosa	8
										Proteus spp	6
Mulu et al	2006		CS/R	UoGTH	Wound swabs	151	79	79	G+Ve	S. aureus	51
									G-Ve	E. coli	8
										K. pneumoniae	7
										Proteus spp	3
Mulu et al	2017	Debre Markos RH	CS/R	Medical charts of woud patiets	Wound swabs	238	115	90	G+Ve	S. aureus	70
									G-ve	E. coli	5
										K. pneumoniae	0
										P. aeroginosa	6
										Proteus spp	3
Sewnet et al	2013	Yekatit 12 hospital	CS	Burn patients	Wound swabs	50	21	47	G+Ve	S. aureus	16
										CoNS	6
									G-ve	P. aeroginosa	15
										Proteus spp	4
										K. pneumoniae	1
Tekie	2008	Tikur Anbesa	CS	Patients with post surgical infections	Wound swabs	173	31	55	G+Ve	S. aureus	14
						4284	3012	3598		CoNS	11
									G-ve	E. coli	7
										P. aeroginosa	8
										K. pneumoniae	4
										Proteus spp	2

## Sheet: G+ ve Resist 
Author	Year	S. aureus	Amox	AMC	Amp	Cipro	Ceft	Cotri	Ethyr	Genta	CoNS	Amox	AMC	Amp	Cipro	Ceft	Cotri	Ethyr	Genta
Abraham and Wamisho	2009	24	9	6	20	4	2	6	2	3	12	8.3	NT	33.3	8.3	8.3	NT	8.3	16.7
Alebachew et al	2012	66	NT	22	NT	NT	23	NT	9	NT
Asres et al	2017	56	NT	9	NT	7	NT	19	9	7	19	NT	15	NT	5	NT	14	11	12
Azene et al	2011	208	79.1	NT	NT	8.8	17.8	67.1	34.5	12.4
Bitew et al	2018	110				7		30	70	2
Kiflie et al	2018	42	28		30		15	26			13	11		11		5	8
Desalegn et al	2014	66		20	63	26	54	37	29	26	6		3	6	3	6	3	3	3
Dessie et al	2016	19				3		4	4	3	4				4		3	3	3
Godebo et al	2013	73			67	10	15	44	58	12	14			9	0	2	5	0	0
Guta et al	2014	45	45				16			9	26	4				13			13
Hailu et al	2016					5*67		16*94	30*96
Kahsay et al	2014	73	13		13			1		9
Lema et al	2012	68	45	8	58	6		23	20	5	18	6		12	1		9	9	3
Mama et al	2014	47			45	2	7	3	7	2	21			19	5	6	3	8	4
Mengesha et al	2014	40	37	20	36		36		9	4	18	16	14	14		13		9	9
Mohammed et al	2014	39	34			8	8	15	24	7	16	13			3	8	7	8	3
Mulu et al	2006	51			28			18

## Sheet: G-ve Resistace
Author	Year	E. coli	Amox	AMC	Amp	Cipro	Ceft	Cotri	Ethyr	Genta	P. aerog	Amox	AMC	Amp	Cipro	Ceft	Cotri	Ethyr	Genta
Abraham and Wamisho	2009	17	47.1	23.5	41.2	5.9	11.8	29.4	NT	11.8	16	81.3	81.3	87.5	0	31.3	68.8	NT	12.5
Asres et al	2017	24	20	14	NT	5	NT	15	NT	7	8	8	7	NT	1	NT	7	NT	2
Azene et al	2011	82	85	NT	NT	26	66.7	67.1	51.9	14.4	92	82.4	NT	NT	4.6	51.5	77.5	90.5	7.8
Bitew et al	2018	49		35	35	5	10	22		5	14		14	14	1	11	9		1
Kiflie et al	2018	20	14		16	4	12	10		7	1
Desalegn et al	2014	45		21	45	18	18	27		21	18		18	18	0	18	12		9
Dessie et al	2016	24		17	23	16	20			13	6		6	6	2	5			0
Godebo et al	2013	30			23	1	20	6		0	74			72	4	7	65		8
Guta et al	2014	30	20				10			0	16	16				8			8
Hailu et al	2016	**		24*33	31*33	15*33	6*24	23*30		18*33	?				5*26		3*9		7*23
Lema et al	2012	14	10	7	9			9			7	6	7	6			7		1
Mama et al	2014	29			29	10	18	16		15	11			11		7	8		2
Mengesha et al	2014	6	4	6	6	1	4		2		11	11	11	11	9	11		3
Mohammed et al	2014	8			6	3	1	4		1	8				3	3			3
Mulu et al	2006	8			7			5
Tekie	2008										8				6	4	7		3

## Sheet: G-ve ....
Author	Year	K. pneumoniae	Amox	AMC	Amp	Cipro	Ceft	Cotri	Ethyr	Genta	P. mirabilis	Amox	AMC	Amp	Cipro	Ceft	Cotri	Ethyr	Genta
Abraham and Wamisho	2009	12	66.7	33.3	100	0	25	25	NT	25	6	33.3	16.7	66.7	0	0	50	NT	0
Asres et al	2017	15	14	12	NT	4	13	13	NT	9	2
Azene et al	2011	12	100	NT	NT	NT	NT	62.5	NT	0	55	86.4	NT	T	16.7	64	81	92.9	9.6
Bitew et al., 2018	2018	12		12	12	2	7	5		2	7		4	5	2	5	5		2
Kiflie et al	2018	14	14		14	2	8	9		3	1
Desalegn et al	2014	24		12	21	15	21	21		24	18		9	18	0	6	3		6
Dessie et al	2016	10		10	10	2	9			4	1
Godebo et al	2013	46			32	13	13	30		13	107			77	8	8	81		35
Guta et al	2014	32	25				9			12	12	11				8			6
Hailu et al	2016	?		10*20	15*20	4*20	2*18	8*20		11*18	?		12*22	17*22	5*22	8*18	7*17		5*22
Lema et al	2012										47	24	20	31	4		21		4
Mama et al	2014	14			14	5	10	12		9	23			21	4	15	9		6
Mengesha et al	2014	29	29	19	26	11	25		13	8	15	15	7	13	7	11		9	3
Mohammed et al	2014	17			16	10	9	11		5	6			6	2	1	5		2
Mulu et al	2006	7									3

## Sheet: STATA @1
Sewnet et al	2013	Yekatit 12 hospital	CS	Burn patients	Wound swabs	21	50
Guta et al	2014	HUTRH	CS	Patients with post surgical infections	Wound swabs	92	100
Dessie et al	2016	St. Paul and Yekatit 12 RH	CS	Patients with surgery	Wound speciemens	90	107
Kiflie et al	2018	UoG teaching hospital	CS	Patients with wound	Wound swabs	90	107
Alebachew et al	2012	Yekatit 12	CS	Burn patients	Burn wound pus sample	95	114
Mengesha et al	2014	Ayder TRH	CS	Patients with post surgical infections	Wound swabs	96	128
Mohammed et al	2014	UoG RH	CS	Patients with wounds	Wound swabs	115	137
Gelaw et al	2014	UoG teaching hospital	CS	Patients with post surgical infections	Wound swabs	42	142
Mama et al	2014	JUSH	CS	Patients with wounds	Wound swabs	131	150
Mulu et al	2006	UoGTH	CS/R	Patients with wounds	Wound swabs	79	151
Tekie	2008	Tikur Anbesa	CS	Patients with post surgical infections	Wound swabs	31	173
Kahsay et al	2014	Debre Markos RH	CS	Surgical patients	Wound swabs	73	184
Desalegn et al	2014	Hawassa TRH	CS	Patients with post surgical wound	Pus samples	138	194
Asres et al	2017	Tikur Anbesa, AA	CS	Postoperative wound infections	Wound swabs	149	197
Abraham and Wamisho	2009	Tikur Anbesa, AA	CS	Fracture patiets	Open fracture wound	196	200
Mulu et al	2017	Debre Markos RH	CS/R	Medical charts of woud patiets	Wound swabs	115	238
Lema et al	2012	Alert, Gambo and Kuyera Hos	CS	Patients with leprosy	Aspirated wound	222	245
Godebo et al	2013	JUSH	CS	Out/inpatients with wound	Wound swabs	310	322
Bitew et al	2018	Arsho advanced medical lab	CS	Patients with wound	Wound specimens	271	366
Hailu et al	2016	Bahir Dar RHRL	CS/R	Patients with wounds	Wound swabs	234	380
Azene et al	2011	Dessie regional laboratory	CS ®	Patinets with any wound	Wound swabs	422	599
						3012	4284

## Sheet: STATA @2
Name	Year	S. aureus	Isolate		CoNS	Isolate		E. coli	Isolate		P. aeroginosa	Isolate		K. pneumoniae	Isolate		Proteus	Isolate
Abraham and Wamisho	2009	24	162		12	162		17	162		16	162		12	162		6	162
Alebachew et al	2012	66	114		NT	66		NT	66		NT	66		NT	66		NT	66
Asres et al	2017	56	168		19	168		24	168		8	168		15	168		2	168
Azene et al	2011	208	500		9	500		82	500		92	500		12	500		55	500
Bitew et al	2018	110	271		11	271		49	271		14	271		12	271		7	271
Desalegn et al	2014	66	177		6	177		45	177		18	177		24	177		18	177
Dessie et al	2016	19	104		4	104		24	104		6	104		10	104		1	104
Gelaw et al	2014	11	49		4	49		6	49		3	49		10	49		9	49
Godebo et al	2013	73	384		14	384		30	384		74	384		46	384		107	384
Guta et al	2014	45	177		26	177		30	177		16	177		32	177		12	177
Hailu et al	2016	100	234		NT	234		33	234		26	234		20	234		22	234
Kahsay et al	2014	72	184		NT	73		NT	73		NT	73		NT	73		NT	73
Kiflie et al	2018	42	101		13	101		20	101		1	101		14	101		1	101
Lema et al	2012	68	298		18	298		14	298		7	298		2	298		47	298
Mama et al	2014	47	145		21	145		29	145		11	145		14	145		23	145
Mengesha et al	2014	40	123		18	123		6	123		11	123		29	123		15	123
Mohammed et al	2014	39	136		17	136		8	136		8	136		17	136		6	136
Mulu et al	2006	51	79		NT	79		8	79		NT	79		7	79		3	79
Mulu et al	2017	70	90		NT	90		5	90		6	90		1	90		3	90
Sewnet et al	2013	16	47		6	47		NT	47		15	47		1	47		4	47
Tekie	2008	14	55		11	55		7	55		8	55		4	55		2	55

## Sheet: Sheet1
S. aureus	Author	Year	# isolates	Amox	AMC	Amp	Cipro	Ceft	Cotri	Ethyr	Genta	MET
	Abraham and Wamisho	2009	24	9	6	20	4	2	6	2	3
	Alebachew et al	2012	66	NT	22	NT	NT	23	NT	9	NT
	Asres et al	2017	56	NT	9	NT	7	NT	19	9	7
	Azene et al	2011	208	79.1	NT	NT	8.8	17.8	67.1	34.5	12.4
	Bitew et al	2018	110				7		30	70	2
	Kiflie et al	2018	42	28		30		15	26
	Desalegn et al	2014	66		20	63	26	54	37	29	26
	Dessie et al	2016	19				3		4	4	3
	Godebo et al	2013	73			67	10	15	44	58	12
	Guta et al	2014	45	45				16			9
	Hailu et al	2016					5*67		16*94	30*96
	Kahsay et al	2014	73	13		13			1		9
	Lema et al	2012	68	45	8	58	6		23	20	5
	Mama et al	2014	47			45	2	7	3	7	2
	Mengesha et al	2014	40	37	20	36		36		9	4
	Mohammed et al	2014	39	34			8	8	15	24	7
	Mulu et al	2006	51			28			18
CoNS
	Abraham and Wamisho	2009	12	8.3	NT	33.3	8.3	8.3	NT	8.3	16.7
	Alebachew et al	2012
	Asres et al	2017	19	NT	15	NT	5	NT	14	11	12
	Azene et al	2011
	Bitew et al	2018
	Kiflie et al	2018	13	11		11		5	8
	Desalegn et al	2014	6		3	6	3	6	3	3	3
	Dessie et al	2016	4				4		3	3	3
	Godebo et al	2013	14			9	0	2	5	0	0
	Guta et al	2014	26	4				13			13
	Hailu et al	2016
	Kahsay et al	2014
	Lema et al	2012	18	6		12	1		9	9	3
	Mama et al	2014	21			19	5	6	3	8	4
	Mengesha et al	2014	18	16	14	14		13		9	9
	Mohammed et al	2014	16	13			3	8	7	8	3
	Mulu et al	2006
E. coli
	Abraham and Wamisho	2009	17	47.1	23.5	41.2	5.9	11.8	29.4	NT	11.8
	Asres et al	2017	24	20	14	NT	5	NT	15	NT	7
	Azene et al	2011	82	85	NT	NT	26	66.7	67.1	51.9	14.4
	Bitew et al	2018	49		35	35	5	10	22		5
	Kiflie et al	2018	20	14		16	4	12	10		7
	Desalegn et al	2014	45		21	45	18	18	27		21
	Dessie et al	2016	24		17	23	16	20			13
	Godebo et al	2013	30			23	1	20	6		0
	Guta et al	2014	30	20				10			0
	Hailu et al	2016	**		24*33	31*33	15*33	6*24	23*30		18*33
	Lema et al	2012	14	10	7	9			9
	Mama et al	2014	29			29	10	18	16		15
	Mengesha et al	2014	6	4	6	6	1	4		2
	Mohammed et al	2014	8			6	3	1	4		1
	Mulu et al	2006	8			7			5
	Tekie	2008
Pseudomonas
	Abraham and Wamisho	2009	16	81.3	81.3	87.5	0	31.3	68.8	NT	12.5
	Asres et al	2017	8	8	7	NT	1	NT	7	NT	2
	Azene et al	2011	92	82.4	NT	NT	4.6	51.5	77.5	90.5	7.8
	Bitew et al	2018	14		14	14	1	11	9		1
	Kiflie et al	2018	1
	Desalegn et al	2014	18		18	18	0	18	12		9
	Dessie et al	2016	6		6	6	2	5			0
	Godebo et al	2013	74			72	4	7	65		8
	Guta et al	2014	16	16				8			8
	Hailu et al	2016	?				5*26		3*9		7*23
	Lema et al	2012	7	6	7	6			7		1
	Mama et al	2014	11			11		7	8		2
	Mengesha et al	2014	11	11	11	11	9	11		3
	Mohammed et al	2014	8				3	3			3
	Mulu et al	2006
	Tekie	2008	8				6	4	7		3
K. pneumoniae
	Abraham and Wamisho	2009	12	66.7	33.3	100	0	25	25	NT	25
	Asres et al	2017	15	14	12	NT	4	13	13	NT	9
	Azene et al	2011	12	100	NT	NT	NT	NT	62.5	NT	0
	Bitew et al	2018	12		12	12	2	7	5		2
	Kiflie et al	2018	14	14		14	2	8	9		3
	Desalegn et al	2014	24		12	21	15	21	21		24
	Dessie et al	2016	10		10	10	2	9			4
	Godebo et al	2013	46			32	13	13	30		13
	Guta et al	2014	32	25				9			12
	Hailu et al	2016	?		10*20	15*20	4*20	2*18	8*20		11*18
	Lema et al	2012
	Mama et al	2014	14			14	5	10	12		9
	Mengesha et al	2014	29	29	19	26	11	25		13	8
	Mohammed et al	2014	17			16	10	9	11		5
	Mulu et al	2006	7
P. mirabilis
	Abraham and Wamisho	2009	6	33.3	16.7	66.7	0	0	50	NT	0
	Asres et al	2017	2
	Azene et al	2011	55	86.4	NT	T	16.7	64	81	92.9	9.6
	Bitew et al	2018	7		4	5	2	5	5		2
	Kiflie et al	2018	1
	Desalegn et al	2014	18		9	18	0	6	3		6
	Dessie et al	2016	1
	Godebo et al	2013	107			77	8	8	81		35
	Guta et al	2014	12	11				8			6
	Hailu et al	2016	?		12*22	17*22	5*22	8*18	7*17		5*22
	Lema et al	2012	47	24	20	31	4		21		4
	Mama et al	2014	23			21	4	15	9		6
	Mengesha et al	2014	15	15	7	13	7	11		9	3
	Mohammed et al	2014	6			6	2	1	5		2
	Mulu et al	2006	3
